# Supplementary material for: Two MYB and Three bHLH Family Genes Participate in Anthocyanin Accumulation in the Flesh of Peach Fruit Treated with Glucose, Sucrose, Sorbitol, and Fructose In Vitro
Source: Plants (Basel). 2022 Feb 13;11(4):507. doi: 10.3390/plants11040507 (PMC8879194; doi:10.3390/plants11040507)
Supplement: Supplementary file 1 [file plants-11-00507-s001.zip]

Archive with 1 entries (1 files):
- plants-1507324-SI.pdf
